# Supplementary material for: The Additional 15 nt of 5′ UTR in a Novel Recombinant Isolate of Chilli Veinal Mottle Virus in Solanum nigrum L. Is Crucial for Infection
Source: Viruses. 2023 Jun 23;15(7):1428. doi: 10.3390/v15071428 (PMC10384581; doi:10.3390/v15071428)
Supplement: Supplementary file 1 [file viruses-15-01428-s001.zip]

Archive with 7 entries (7 files):
- Figure S1.tif
- Figure S2.tif
- Figure S3.TIF
- Figure S4.tif
- Table S1.pdf
- Table S2.pdf
- Table S3.pdf
